# Supplementary material for: Population-Based Data Reveal Factors Associated with Organised and Non-Organised Colorectal Cancer Screening: An Important Step towards Improving Coverage
Source: Int J Environ Res Public Health. 2021 Aug 7;18(16):8373. doi: 10.3390/ijerph18168373 (PMC8392464; doi:10.3390/ijerph18168373)
Supplement: Supplementary file 1 [file ijerph-18-08373-s001.zip]

Archive with 1 entries (1 files):
- ijerph-1291093-supplementary.pdf
